# Supplementary material for: Improving Outcomes for Regional Families in the Early Years: Increasing Access to Child and Family Health Services for Regional Australia
Source: Int J Environ Res Public Health. 2024 Jun 4;21(6):728. doi: 10.3390/ijerph21060728 (PMC11203508; doi:10.3390/ijerph21060728)
Supplement: Supplementary file 1 [file ijerph-21-00728-s001.zip]

Archive with 1 entries (1 files):
- ijerph-2970719-supplementary.pdf
